# Supplementary material for: Characterization of the cytolethal distending toxin (typhoid toxin) in non-typhoidal Salmonella serovars
Source: Gut Pathog. 2015 Jul 24;7:19. doi: 10.1186/s13099-015-0065-1 (PMC4511993; doi:10.1186/s13099-015-0065-1)
Supplement: Additional file 3: — Salmonella genomes and sequences used for cdtB, pltA, and pltB analyses. Table in a Microsoft excel file listing the accession numbers of the genomes used for phylogenetic analysis. [file 13099_2015_65_MOESM3_ESM.xlsx]

## Sheet: CdtB_accessions.txt
Additional File 3. Genomes and sequences used for cdtB, pltA, and pltB analyses¶
		Genbank accessions
Strain	Clade in Fig. 1	cdtB	pltA (cdtB associated)	artA	pltB (cdtB associated)	artB
Salmonella enterica subsp. enterica Urbana FSL R8-2977		AFCW01001088.1	ZP_12186254	AFCW01000865.1	ZP_12186255	AFCW01000865.1
Salmonella enterica subsp. enterica Typhi CT18		NP_456275	NP_456278	AL513382.1	NP_456279	NP_455807
Salmonella enterica subsp. enterica Typhi str. Ty2		AAO68774.1	AE014613.1	AE014613.1	AE014613.1	AE014613.1
Salmonella enterica subsp. enterica Javiana str. CFSAN001992		AGF81397.1	CP004027.1	YP_007470370	YP_007470839	CP004027.1
Salmonella enterica subsp. enterica Schwarzengrund str. CVM19633		ACF89261.1	YP_002114250	CP001127.1	CP001127.1	CP001127.1
Salmonella enterica subsp. enterica Schwarzengrund str. SL480		ABEJ01000026.1	ZP_02664208	ABEJ01000003.1	ABEJ01000026.1	ABEJ01000003.1
Salmonella enterica subsp. enterica Javiana str. GA_MM04042433		ABEH02000010.1	ZP_03221644	ABEH02000002.1	ABEH02000010.1	ABEH02000002.1
Salmonella enterica subsp. enterica Pomona str. ATCC 10729		AHIA01000037.1	AHIA01000037.1	AHIA01000012.1	AHIA01000037.1	ZP_13077485
Salmonella enterica subsp. enterica Montevideo str. 315996572		AESH01000006.1	ZP_11690104	AESH01000022.1	ZP_11690103	AESH01000022.1
Salmonella enterica subsp. enterica Give FSL S5-487		ZP_12133468	AFCM01000737.1	ZP_12132888	ZP_12133472	ZP_12132889
Salmonella enterica subsp. enterica Johannesburg FSL S5-703		ZP_12148338	AFCP01000578.1	AFCP01000828.1	AFCP01000578.1	AFCP01000828.1
Salmonella enterica subsp. enterica Montevideo FSL S5-403		ZP_12164725	AFCS01000632.1	ZP_12164178	AFCS01000632.1	AFCS01000509.1
Salmonella enterica subsp. enterica Gaminara FSL A4-567		ZP_12128237	AFCL01000868.1	ZP_12127714	AFCL01000868.1	ZP_12127715
Salmonella enterica subsp. enterica Rubislaw FSL A4-653		ZP_12170420	ZP_12170423	ZP_12169861.	ZP_12170424	AFCT01000901.1
Salmonella enterica subsp. enterica Minnesota FSL A4-603		ZP_12153324	AFCQ01000579	AFCQ01000963.1	AFCQ01000579.1	AFCQ01000963.1
Salmonella enterica subsp. enterica Paratyphi_A_str_ATCC_9150		YP_150845	YP_150848	CP000026.1	YP_150849	YP_150458
Salmonella enterica subsp. enterica Paratyphi A str. AKU_12601		CAR59673.1	YP_002142332	FM200053.1	FM200053.1	YP_002141943
Salmonella enterica subsp. arizonae_str_RSK2980		YP_001571391
Salmonella enterica subsp. enterica Inverness_FSL R8-3668		ZP_12142538
Salmonella bongori NCTC_12419		YP_004729962
Haemophilus parasuis SH0165		YP_002474906
Aggregatibacter_actinomycetemcomitans_RhAA1		ZP_13036112
Aggregatibacter_actinomycetemcomitans_ANH9381		YP_004948954
Aggregatibacter actinomycetemcomitans D11S-1		YP_003255523
Aggregatibacter actinomycetemcomitans D7S-1		YP_006287827
Aggregatibacter actinomycetemcomitans serotype b str. SCC1398		ZP_11585302
Aggregatibacter actinomycetemcomitans serotype b str. SCC4092		ZP_21151980
Aggregatibacter_actinomycetemcomitans_Y4		AAC70898
Haemophilus ducreyi 35000HP		NP_873398
Campylobacter fetus subsp. venerealis NCTC 10354	clade 2	ZP_18245823
Campylobacter fetus subsp. venerealis str. Azul-94	clade 2	ZP_06009420
Campylobacter fetus subsp. fetus 82-40	clade 2	YP_892124
Campylobacter jejuni RM1221		YP_178098
Campylobacter jejuni subsp. jejuni CF93-6		ZP_01067880
Campylobacter jejuni subsp. jejuni CG8421		ZP_03223221
Campylobacter jejuni subsp. jejuni NW		ZP_18271920
Campylobacter jejuni subsp. jejuni 1997-11		ZP_14199461
Campylobacter jejuni subsp. jejuni 81116		YP_001481648
Campylobacter jejuni subsp. jejuni LMG 23211		ZP_14225341
Campylobacter jejuni subsp. jejuni LMG 23223		ZP_14159503
Campylobacter jejuni subsp. jejuni LMG 23269		ZP_14166748
Campylobacter jejuni subsp. jejuni LMG 23263		ZP_14161069
Campylobacter jejuni subsp. jejuni 1997-4		ZP_14194027
Campylobacter jejuni		AAS01598
Campylobacter jejuni subsp. jejuni 86605		ZP_14171906
Campylobacter jejuni		BAF49092
Campylobacter upsaliensis JV21		ZP_07893055
Campylobacter upsaliensis RM3195		ZP_00370497
Campylobacter lari		BAJ52736
Campylobacter lari	clade 1	BAF48050
Campylobacter lari	clade 1	BAH85849
Campylobacter lari RM2100	clade 1	YP_002575942
Campylobacter lari	clade 1	BAF48047
Campylobacter lari	clade 1	BAJ52779
Campylobacter lari	clade 1	BAJ52796
Campylobacter coli LMG 23344		ZP_14135324
Campylobacter coli 90-3		ZP_14077429
Campylobacter coli 111-3		ZP_14076746
Campylobacter coli 1909		ZP_14111745
Campylobacter coli		BAF49128
Campylobacter coli LMG 9854		ZP_14127623
Campylobacter coli JV20		ZP_07401998
Campylobacter coli RM2228		ZP_00367553
Campylobacter coli LMG 23336		ZP_14130787
Campylobacter coli 1417		ZP_14105535
Campylobacter coli		BAJ21885
Campylobacter lari	clade 2	BAJ52762
Campylobacter lari	clade 2	BAJ52767
Campylobacter lari	clade 2	BAJ52756
Campylobacter lari	clade 2	BAJ52750
Campylobacter jejuni subsp. jejuni 1336		ZP_06373208.1
Helicobacter cinaedi ATCC BAA-847		BAM31971
Helicobacter cinaedi CCUG 18818		ZP_07806067
Helicobacter cinaedi PAGU611		YP_006235554
Helicobacter callitrichis		ADF87419
Campylobacter_fetus_subsp_fetus_82_40	clade 1	YP_891236
Campylobacter fetus	clade 1	BAF49143
Campylobacter fetus	clade 1	BAF49158
Campylobacter_fetus	clade 1	BAF33498
Campylobacter_fetus_subsp._venerealis_Azul_94	clade 1	ZP_06009829.
Helicobacter hepaticus ATCC 51449		NP_860978
Helicobacter_hepaticus		AAF19158
Helicobacter_winghamensis_ATCC_BAA_430		ZP_04583225
Helicobacter_bilis_ATCC_43879		ZP_04580438
Escherichia coli KTE11	Enterobacteriaceae clade 2	ZP_19615371
Escherichia albertii TW15818	Enterobacteriaceae clade 2	ZP_22992740
Phage cdtI Shigella dysenteriae 1012 Escherichia coli MS 21-1	Enterobacteriaceae clade 2	YP_001272541
Escherichia coli	Enterobacteriaceae clade 2	BAH78179
Escherichia coli APEC O1	Enterobacteriaceae clade 2	YP_852557
Escherichia coli STEC_C165-02	Enterobacteriaceae clade 1	ZP_12239832
Escherichia coli 53638	Enterobacteriaceae clade 1	ZP_03000678
Providencia alcalifaciens	Enterobacteriaceae clade 1	BAL72684
Providencia alcalifaciens	Enterobacteriaceae clade 1	BAL72697
Escherichia coli	Enterobacteriaceae clade 1	AAA18786.1
Escherichia coli	Enterobacteriaceae clade 1	BAH72965
Escherichia albertii TW15818	Enterobacteriaceae clade 1	ZP_22993122
¶For pltA and pltB accession numbers are only given when these are not included in the additional files.
